# Supplementary material for: Perioperative Outcomes Following Single-Stage Surgery for Tandem Spinal Stenosis—A Single-Center Retrospective Cohort
Source: J Pers Med. 2026 Jun 26;16(7):347. doi: 10.3390/jpm16070347 (PMC13412183; doi:10.3390/jpm16070347)
Supplement: Supplementary file 1 [file jpm-16-00347-s001.zip]

Archive with 1 entries (1 files):
- jpm-4338024-supplementary.pdf
